# Supplementary material for: Illness Uncertainty and Coping Strategies Among Families of Children with Cancer in China: A Family-Centered Qualitative Study
Source: Healthcare (Basel). 2026 Jul 15;14(14):2127. doi: 10.3390/healthcare14142127 (PMC13411608; doi:10.3390/healthcare14142127)
Supplement: Supplementary file 1 [file healthcare-14-02127-s001.zip]

Archive with 1 entries (1 files):
- healthcare-4311579-supplementary.pdf
